# Supplementary material for: Do Triclosan Sutures Modify the Microbial Diversity of Surgical Site Infections? A Systematic Review and Meta-Analysis
Source: Microorganisms. 2022 Apr 28;10(5):927. doi: 10.3390/microorganisms10050927 (PMC9146332; doi:10.3390/microorganisms10050927)
Supplement: Supplementary file 1 [file microorganisms-10-00927-s001.zip]

Archive with 1 entries (1 files):
- microorganisms-1705902-supplementary.pdf
